# Supplementary material for: Assessing the Feasibility of Using Parents’ Social Media Conversations to Inform Burn First Aid Interventions: Mixed Methods Study
Source: JMIR Form Res. 2024 Sep 26;8:e48695. doi: 10.2196/48695 (PMC11467599; doi:10.2196/48695)
Supplement: Multimedia Appendix 3 [file formative_v8i1e48695_app3.xlsx]

## Sheet: Sheet1
Appendix 3. Reviewer topic assignment
Topic Number	Description	Confidence	Relevance	Agreement
YouTube
Topic 1	skin issues rashes	Moderately confident	No	Slightly similar
	Burn remedies, things to put on burn	Somewhat confident	Yes	Moderately dissimilar
Topic 2	Sunburn treatment	Very confident	Yes	Very similar
	Sunburn	Very confident	Yes	Very similar
Topic 3	what to watch on tv or vid	Very confident	No	Moderately dissimilar
	Positive feedback	Moderately confident	unsure	Moderately dissimilar
Topic 4	water burn scalds	Somewhat confident	Yes	Slightly similar
	Burn injuries and their heat sources	Not confident at all	unsure	Moderately similar
Topic 5	not a clue	Very confident	No	Slightly similar
	Foreign language	Moderately confident	unsure	Very similar
Topic 6	maybe eating out, fish by the sea	Very confident	No	Slightly similar
	Fish skin treatment for burn	Moderately confident	No	Very dissimilar
Topic 7	burns maybe from water medical treatment for scalding	Very confident	Yes	Very similar
	Hospital treatment for burns and first aid remedies	Moderately confident	Yes	Very similar
Topic 8	social activities	Moderately confident	No	Slightly dissimilar
	Positive comments	Slightly confident	No	Very dissimilar
Topic 9	no clue	Somewhat confident	No	Moderately similar
	foreign language	Very confident	unsure	Very similar
Twitter
Topic 1	Child burns treatment	Very confident	Yes	Very similar
	Children's burns	Moderately confident	Yes	Very similar
Topic 2	hospital treatment for burns in children	Moderately confident	Yes	Moderately similar
	child victims of burn attack?	Not confident at all	Unsure	Moderately dissimilar
Topic 3	maybe in small part sunburn. Fairly abusive...	Somewhat confident	Unsure	Moderately dissimilar
	Slang use of the word burn?	Not confident at all	Unsure	Moderately dissimilar
Topic 4	description of burn injury and cause on child	Moderately confident	Yes	Slightly similar
	Scalds (hot liquid burns)	Somewhat confident	Yes	Moderately dissimilar
Topic 5	Maybe sunburn or fire burn	Somewhat confident	Unsure	Slightly similar
	some burn first aid mixed in with parenting and burns prevention advice?	Somewhat confident	Yes	Moderately dissimilar
Topic 6	Baby rash treatment maybe nappy	Moderately confident	No	Slightly similar
	Skin treatment / general first aid for skin	Somewhat confident	Unsure	Slightly dissimilar
Topic 7	middle east issues maybe bombs	Very confident	No	Moderately similar
	Middle east	Somewhat confident	No	Very similar
Topic 8	violence in USA, abuse	Moderately confident	No	Moderately similar
	American news stories	Slightly confident	No	Very similar
Topic 9	Nothing clear	Moderately confident	No	Moderately dissimilar
	Humanitarian stories from India / middle east?	Not confident at all	No	Moderately dissimilar
Topic 10	Sunburn on children	Moderately confident	Yes	Moderately similar
	Sunburn remedies / sun protection	Moderately confident	Yes	Very similar
Topic 11	Kids sleep problems	Moderately confident	No	Very similar
	Kids meditation / sleep / Spanish language words	Moderately confident	No	Very similar
Netmums
Topic 1	Some kind of skin issue maybe makeup related	Moderately confident	No	Moderately similar
	general skin problems	Slightly confident	Unsure	Moderately similar
Topic 2	Some kind of skin issue in kids	Somewhat confident	Unsure	Moderately similar
	Uro-genital problems / nappy rash?	Slightly confident	No	Slightly similar
Topic 3	Pregnancy, baby feeding	Somewhat confident	No	Very similar
	Feeding baby / getting pregnant	Somewhat confident	No	Very similar
Topic 4	cooking whilst washing hair	Moderately confident	No	Slightly dissimilar
	Parents looking for advice on a wide range of topics (recipes to verruca)	Slightly confident	No	Slightly dissimilar
Topic 5	Sunburn and treatments	Very confident	Yes	Moderately similar
	Sunburn prevention / first aid	Moderately confident	Yes	Very similar
Topic 6	underwear skin problems, also post operative	Slightly confident	No	Slightly dissimilar
	Nappy rash / teething	Somewhat confident	No	Very dissimilar
Topic 7	Don’t know - maybe breast feeding	Not confident at all	No	Slightly similar
	Mastitis amongst other things	Not confident at all	No	Slightly similar
Topic 8	preparing food and also babies bottle	Somewhat confident	No	Moderately similar
	Feeding babies (including when out at a restaurant)	Very confident	No	Moderately similar
Topic 9	hair colouring	Moderately confident	No	Very similar
	Hair dye	Moderately confident	Unsure	Very similar
Topic 10	general health issues	Slightly confident	No	Slightly similar
	Unclear - maybe about shaving rash mixed with other things	Not confident at all	No	Moderately dissimilar
Topic 11	cooking and cleaning the oven	Moderately confident	No	Very similar
	Cooking / baking / cleaning	Moderately confident	No	Very similar
Mumsnet
Topic 1	skin hair care	Moderately confident	No	Slightly similar
	diet / skin care / weight loss	Moderately confident	No	Slightly similar
Topic 2	nothing clear	Moderately confident	No	Slightly dissimilar
	Hair removal amongst other things?	Not confident at all	No	Moderately dissimilar
Topic 3	DIY?	Moderately confident	No	Slightly similar
	Mix of general home topics	Moderately confident	No	Moderately dissimilar
Topic 4	sunburn on holiday	Very confident	Yes	Moderately similar
	Sunburn	Moderately confident	Yes	Very similar
Topic 5	scalds burns by water	Moderately confident	Yes	Very similar
	Scalds	Moderately confident	Yes	Very similar
Topic 6	daily routine	Very confident	No	Slightly dissimilar
	Mix of topics: sunburn prevention, possible chemical burns, ?	Slightly confident	unsure	Moderately dissimilar
Topic 7	where to go on holiday advice	Very confident	No	Very dissimilar
	pregnancy / birth issues	Somewhat confident	No	Very dissimilar
Topic 8	very general?	Very confident	No	Moderately dissimilar
	Hair dye / hair removal / genito-urinary issues	Moderately confident	No	Moderately dissimilar
Topic 9	cooking recipes cleanliness	Very confident	No	Moderately similar
	Cooking	Moderately confident	No	Very similar
Topic 10	cleaning the house kitchen stuff	Very confident	No	Moderately similar
	Cleaning house / doing laundry	Moderately confident	No	Very similar
Topic 11	cooking recipes	Very confident	No	Moderately similar
	Baking	Moderately confident	No	Moderately similar
