# Supplementary material for: Assessing the Feasibility of Using Parents’ Social Media Conversations to Inform Burn First Aid Interventions: Mixed Methods Study
Source: JMIR Form Res. 2024 Sep 26;8:e48695. doi: 10.2196/48695 (PMC11467599; doi:10.2196/48695)
Supplement: Multimedia Appendix 4 [file formative_v8i1e48695_app4.xlsx]

## Sheet: Sheet1
	Twitter		YouTube		Mumsnet		Netmums
Position	Word	Number of tweets	Word	Number of comments	Word	Number of posts	Word	Number of posts
1	child	147	burn	2164	burn	446	sun	125
2	burn	104	skin	1646	water	401	cream	70
3	mothers	54	video	1228	skin	374	skin	49
4	knowledge	49	burned	1115	burns	266	burn	46
5	burns	48	hot	1005	cold	263	aloe	56
6	lack	44	burnt	888	hand	259	vera	50
7	Many	35	water	863	cream	252	burnt	39
8	treat	35	degree	848	sun	190	feel	36
9	aid	33	love	799	bit	184	baby	34
10	risk	30	burns	793	burnt	174	factor	32
11	First	28	hand	734	day	171	2	31
12	Skin	27	pain	733	advice	168	sunburn	30
13	baby	25	sunburn	686	time	165	red	29
14	severe	23	bad	682	feel	161	bit	28
15	Baby	21	aloe	602	dressing	157	day	27
16	reduce	21	finger	579	pain	142	suncream	24
17	baby's	19	time	563	school	138	aftersun	23
18	brilliant	19	sun	556	hot	137	gel	22
19	Care	18	plz	494	medical	128	time	22
20	Cream	18	Thank	471	bad	124	bad	21
21	Vitamin D	18	feel	469	red	120	50	20
22	Diaper	18	day	467	days	117	buy	20
23	load	18	oil	460	children	107	cool	19
24	Ointment	18	2	458	oil	99	covered	19
25	Rash	18	cream	440	2	97	lotion	17
26	slathered	18	hurts	433	cool	96	burns	16
27	Sudocrem	18	Thanks	421	people	96	hot	16
28	uses	18	videos	421	A&E	93	kids	16
29	skills	17	people	370	aloe	92	people	15
30	depends	16	cold	367	running	92	shade	15
31	hot	16	3	350	leave	91	stuff	15
32	sunburn	15	fish	348	blister	90	water	15
33	advice	13	mam	334	gel	89	cold	14
34	cool	13	hurt	328	hope	89	itching	14
35	easy	12	days	311	minor	87	soothing	14
36	heal	12	hope	307	looked	83	sudocrem	14
37	levels	12	hair	301	hospital	82	heat	13
38	soothe	12	glue	300	nurse	82	helps	13
39	tips	12	burning	295	home	81	natural	13
40	child's	11	watching	289	told	81	Netmums	13
41	How	11	red	287	morning	79	pain	13
42	water	11	How	285	DD	78	plenty	13
43	1	10	This	282	child	76	putting	13
44	3	10	coffee	280	sore	76	taking	13
45	Health	10	ice	276	fingers	75	oil	12
46	home	10	Sir	276	stuff	75	lots	11
47	Learn	10	Hi	269	Sudocrem	75	months	11
48	minor	10	white	269	3	74	Thanks	11
49	parent	10	nice	264	cling	74	times	11
50	running	10	treatment	262	healing	73	weather	11
